# Supplementary material for: IntegrAlign: a comprehensive tool for multi-immunofluorescence panel integration through image alignment
Source: Bioinformatics. 2025 Oct 16;41(11):btaf567. doi: 10.1093/bioinformatics/btaf567 (PMC12582367; doi:10.1093/bioinformatics/btaf567)
Supplement: btaf567_Supplementary_Data [file btaf567_supplementary_data.zip]

Archive with 4 entries (4 files):
- supp-fig1_IntegrAlign.png
- supp-fig2_IntegrAlign.png
- supp-fig3_IntegrAlign.png
- supp-fig4_IntegrAlign.png
